# Supplementary material for: Tipiracil binds to uridine site and inhibits Nsp15 endoribonuclease NendoU from SARS-CoV-2
Source: Commun Biol. 2021 Feb 9;4:193. doi: 10.1038/s42003-021-01735-9 (PMC7873276; doi:10.1038/s42003-021-01735-9)
Supplement: Supplementary file 3 — Supplementary Data 1 [file 42003_2021_1735_MOESM3_ESM.xlsx]

## Sheet: Raw data Fig. 2
Inhibition of nsp15 by Tipiracil (Figure 2)
	Exp. #1	Exp. #2
I, µM	vi/vo, %	vi/vo, %
0	100	100
1.85	71.4	71.6
3.9	57.3	57.1
7.8	43.2	43.4
15.6	35.1	32.6
31.25	23.9	22.1
62.5	13.8	7.8
125	1.4	1.6
250	1.5	1.1
Exp. #1 - black circles
Exp. #2 - open circles
Incubation temperature: 30 C
Incubation Time: 60 min
I - inhibitor concentration,		µM
vi/vo: fractional velocity, %

## Sheet: Raw data Fig 3A
Application: Tecan i-control				Tecan i-control , 1.9.17.0
Device: infinite 200Pro				Serial number: 1107000316				Serial number of connected stacker:
Firmware: V_3.22_12/10_Infinite (Dec 14 2010/13.07.14)				MAI, V_3.22_12/10_Infinite (Dec 14 2010/13.07.14)
Date:	2020-05-20
Time:	1:36:36 PM
System				TECAN-PC
User				tecan-PC\tecan
Plate				Corning 96 Flat Bottom Transparent Polystyrol [COS96ft.pdfx]
Plate-ID (Stacker)
Label: Label1
Mode				Absorbance
Wavelength				492	nm
Bandwidth				9	nm
Number of Flashes				25
Settle Time				0	ms
Part of Plate				C2-F11
Start Time:	5/20/2020 1:36:36 PM										For DAB (spike protein detection)
												1	2	3
	Temperature: 21.6 °C										A
<>	2	3									B
C	0.1172	0.1238									C		0uM	0uM
D	0.1172	0.116									D		1uM	1uM
E	0.0945	0.1074									E		10uM	10uM
F	0.0881	0.0997									F		50uM	50uM
											G
											H
													AJ1-1A
End Time:	5/20/2020 1:37:11 PM												(Tipiracil)

## Sheet: Raw data Fig 3A-cell viability
Application: Tecan i-control				Tecan i-control , 1.9.17.0
Device: infinite 200Pro				Serial number: 1107000316				Serial number of connected stacker:
Firmware: V_3.22_12/10_Infinite (Dec 14 2010/13.07.14)				MAI, V_3.22_12/10_Infinite (Dec 14 2010/13.07.14)
Date:	2020-05-21
Time:	4:13:29 PM
System				TECAN-PC
User				tecan-PC\tecan
Plate				Corning 96 Flat Bottom black, clear bottom Polystyrol [COR96fb clear bottom.pdfx]
Plate-ID (Stacker)
Label: Cell T Red
Mode				Fluorescence Bottom Reading
Excitation Wavelength				577	nm
Emission Wavelength				602	nm
Excitation Bandwidth				9	nm
Emission Bandwidth				20	nm
Gain				179	Optimal (100%)
Number of Flashes				25
Integration Time				20	µs
Lag Time				0	µs
Settle Time				0	ms
Part of Plate				A2-A12; B2-H11
Start Time:	5/21/2020 4:14:14 PM
	Temperature: 19.8 °C											For cell viability
<>	2	3	4	5	6	7	8	9	10	11	12		1	2	3
E	28490	27245										E		0uM	0uM
F	29921	31397										F		1uM	1uM
G	32774	29516										G		10uM	10uM
H	30912	29996										H		50uM	50uM
														AJ1-1A
End Time:	5/21/2020 4:15:21 PM

## Sheet: Raw data Fig 3B
Block Type	96well
Chemistry	TAQMAN
Experiment File Name	D:\20200518 AJ1A BD1A duplicate N1 qRT-PCR.eds
Experiment Run End Time	2020-05-18 22:17:44 PM CDT
Instrument Type	steponeplus
Passive Reference	ROX
Well	Sample Name	Target Name	Task	Reporter	Quencher	Cт	Cт Mean	Cт SD	Quantity	Quantity Mean	Quantity SD	Automatic Ct Threshold	Ct Threshold	Automatic Baseline	Baseline Start	Baseline End	Comments	HIGHSD
A1	AJ1-1A 0	CoV2 N1	UNKNOWN	FAM	NFQ-MGB	10.5013	10.3876	0.160793				FALSE	0.158351	TRUE	3	6		N
A1	AJ1-1A 0	S18	UNKNOWN	VIC	NFQ-MGB	12.06	11.7573	0.428053				FALSE	0.029512	TRUE	3	10		N
A2	AJ1-1A 0	CoV2 N1	UNKNOWN	FAM	NFQ-MGB	10.2739	10.3876	0.160793				FALSE	0.158351	TRUE	3	6		N
A2	AJ1-1A 0	S18	UNKNOWN	VIC	NFQ-MGB	11.4546	11.7573	0.428053				FALSE	0.029512	TRUE	3	9		N
A5	water	CoV2 N1	UNKNOWN	FAM	NFQ-MGB	30.6862	30.2243	0.653144				FALSE	0.158351	TRUE	3	26		Y
A5	water	S18	UNKNOWN	VIC	NFQ-MGB	31.2419	30.9247	0.44863				FALSE	0.029512	TRUE	3	29		Y
A6	water	CoV2 N1	UNKNOWN	FAM	NFQ-MGB	29.7625	30.2243	0.653144				FALSE	0.158351	TRUE	3	25		Y
A6	water	S18	UNKNOWN	VIC	NFQ-MGB	30.6075	30.9247	0.44863				FALSE	0.029512	TRUE	3	28		Y
B1	AJ1-1A 1	CoV2 N1	UNKNOWN	FAM	NFQ-MGB	10.7289	10.6229	0.149931				FALSE	0.158351	TRUE	3	6		N
B1	AJ1-1A 1	S18	UNKNOWN	VIC	NFQ-MGB	12.1836	11.9997	0.260093				FALSE	0.029512	TRUE	3	10		N
B2	AJ1-1A 1	CoV2 N1	UNKNOWN	FAM	NFQ-MGB	10.5168	10.6229	0.149931				FALSE	0.158351	TRUE	3	6		N
B2	AJ1-1A 1	S18	UNKNOWN	VIC	NFQ-MGB	11.8158	11.9997	0.260093				FALSE	0.029512	TRUE	3	9		N
C1	AJ1-1A 10	CoV2 N1	UNKNOWN	FAM	NFQ-MGB	10.3611	10.4374	0.107814				FALSE	0.158351	TRUE	3	6		N
C1	AJ1-1A 10	S18	UNKNOWN	VIC	NFQ-MGB	11.7759	11.7205	0.0784269				FALSE	0.029512	TRUE	3	9		N
C2	AJ1-1A 10	CoV2 N1	UNKNOWN	FAM	NFQ-MGB	10.5136	10.4374	0.107814				FALSE	0.158351	TRUE	3	6		N
C2	AJ1-1A 10	S18	UNKNOWN	VIC	NFQ-MGB	11.665	11.7205	0.0784269				FALSE	0.029512	TRUE	3	9		N
D1	AJ1-1A 50	CoV2 N1	UNKNOWN	FAM	NFQ-MGB	10.0131	10.4395	0.603053				FALSE	0.158351	TRUE	3	5		Y
D1	AJ1-1A 50	S18	UNKNOWN	VIC	NFQ-MGB	11.516	11.8404	0.458743				FALSE	0.029512	TRUE	3	9		Y
D2	AJ1-1A 50	CoV2 N1	UNKNOWN	FAM	NFQ-MGB	10.866	10.4395	0.603053				FALSE	0.158351	TRUE	3	6		Y
D2	AJ1-1A 50	S18	UNKNOWN	VIC	NFQ-MGB	12.1647	11.8404	0.458743				FALSE	0.029512	TRUE	3	10		Y
